# Supplementary material for: Indolocarbazole-Based Photo-Crosslinkable Hole-Transporting Layer for Efficient Solution-Processed Organic Light-Emitting Diodes
Source: Nanomaterials (Basel). 2023 Jun 25;13(13):1934. doi: 10.3390/nano13131934 (PMC10343803; doi:10.3390/nano13131934)
Supplement: Supplementary file 1 [file nanomaterials-13-01934-s001.zip]

Archive with 1 entries (1 files):
- nanomaterials-2442615-supplementary.pdf
